# Supplementary material for: Ultrasound-induced reorientation for multi-angle optical coherence tomography
Source: Nat Commun. 2024 Mar 16;15:2391. doi: 10.1038/s41467-024-46506-2 (PMC10944478; doi:10.1038/s41467-024-46506-2)
Supplement: Supplementary file 11 — Source Data [file 41467_2024_46506_MOESM11_ESM.xlsx]

## Sheet: Fig7a_SI
Zs (µm)	Lateral resolution (µm)
-90	5.9383
-80	5.6793
-70	5.3117
-60	5.0651
-50	4.8131
-40	4.5368
-30	4.3476
-20	4.1026
-10	4.0852
0	4.0716
2	3.9947
10	3.9225
20	3.9083
30	4.0623
40	4.2748
50	4.5227
60	4.8417
70	5.1899
80	5.6387
90	6.2276

## Sheet: Fig7b_SI
Zs (µm)	Intensity
4.6	59000
4.65	121000
4.7	111000
4.75	117000
4.8	170000
4.85	259000
4.9	335000
4.95	349000
5	302000
5.05	232000
5.1	166000
5.15	140000
5.2	104000
5.25	84000
5.3	76000

## Sheet: Fig8c_SI
angle number	drift (mean, unit: nm)	stability (standard deviation, unit: nm)
1	1.77	68.6
2	7.6	69.2
3	5.1	64.4
4	-2	65.1
5	0.2	67.5
6	1.7	66.8
7	5.8	69.1
8	2.7	68.6
9	-0.4	66.8
10	0.6	66.9
11	3.5	67.9
